# Supplementary material for: Completed Suicide with Violent and Non-Violent Methods in Rural Shandong, China: A Psychological Autopsy Study
Source: PLoS One. 2014 Aug 11;9(8):e104333. doi: 10.1371/journal.pone.0104333 (PMC4128761; doi:10.1371/journal.pone.0104333)
Supplement: File S1 — Database for violent & non-violent suicides. (XLS) [file pone.0104333.s001.xls]

## Sheet: database for violent & non-violent suicides
county	cserial	cgroup	ctage	ctgender	t3	t21	t25	t26g	t27	t36	t45	t46	tsis1a	tsis1b	tsis1c	tsis3	tsis5	tsis26	tsis27	tsis28	socsum	marriage	religion	superstitious	mental	impulsivity	BHS	TAI	status	match	SES	SIS	NLE	violent
2	3211012	1	56	1	4.5	1	4531.2	5	1	0	0	1	2008	11	28	1	家中	1	3	3	20	0	1	0	0	65	66	38	1	3221012	26	5	2	0
1	3111061	1	50	1	0	1	2000	4	1	1	1	1	2009	1	28	1	水岸旁	5	2	1	20	1	1	0	0	79.1667	72	59	1	3121061	28	6	2	0
3	3311009	1	77	1	0	1	0	3	1	0	0	0	2009	2	20	1	家中	4	2	1	20	0	1	1	1	71.6667	63	48	1	3321009	29	4	1	0
1	3111074	1	83	1	0	1	500	4	1	0	0	1	2009	4	23	1	家中	1	2	2	22	0	1	0	0	24.1667	60	44	1	3121074	19	6	2	0
2	3211035	1	56	0	0	1	0	4	1	0	0	1	2009	4	9	1	自己家中	1	2	2	22	0	1	0	0	71.6667	69	51	1	3221035	22	4	2	0
1	3111055	1	72	1	0	1	1000	5	1	0	0	1	2009	2	11	1	自己家中	2	1	1	23	0	1	0	0	59.1667	68	42	1	3121055	14	4	2	0
3	3311081	1	42	0	5	1	3500	4	1	0	0	1	2009	1	6	1	自己家中	1	1	1	23	1	1	0	0	40	20	44	1	3321081	24	9	2	0
3	3311051	1	61	0	0	1	0	5	1	0	0	1	2009	5	3	1	家	2	2	2	24	1	1	0	0	34.1667	73	60	1	3321051	31	2	2	0
1	3111065	1	85	1	0	1	500	3	1	0	0	1	2009	7	17	1	自己家中	2	2	1	24	0	1	0	0	33.3333	91	51	1	3121065	32	6	2	0
1	3111080	1	73	0	0	1	0	2	1	0	0	1	2009	6	3	1	家中	2	2	2	25	0	1	1	0	30	73	45	1	3121080	21	8	1	0
1	3111034	1	49	0	0	1	0	3	1	1	0	0	2008	10	11	1	自家田地	3	4	3	26	1	1	0	1	50.8333	64	56	1	3121034	21	7	2	0
1	3111050	1	80	1	0	1	2000	5	1	0	0	1	2009	5	6	1	自己家中	1	1	1	26	0	1	0	0	22.5	79	33	1	3121050	23	0	2	0
3	3311038	1	29	0	0	1	0	5	1	0	0	0	2009	3	31	1	娘家	1	2	2	26	1	1	0	0	67.5	79	56	1	3321038	28	6	2	0
2	3211005	1	63	0	0	1	4531.2	4	1	1	0	1	2009	5	8	1	聊城儿子家	2	2	2	27	0	1	0	0	35.8333	53	40	1	3221005	25	8	2	0
3	3311001	1	65	1	0	8	1400	5	1	0	0	1	2009	8	6	1	自家院子里	2	1	1	27	0	1	0	0	92.5	80	32	1	3321001	28	5	2	0
1	3111060	1	58	0	1.5	1	2000	3	1	0	1	1	2009	7	26	1	家中	2	3	3	27	0	1	0	0	27.5	78	46	1	3121060	30	4	2	0
1	3111052	1	63	1	0	2	4531.2	2	1	0	0	0	2009	7	25	1	高庄村的山坡上	1	2	2	28	1	1	0	1	38.3333	60	40	1	3121052	19	3	2	0
1	3111001	1	73	0	0	1	0	3	1	1	1	1	2008	12	11	1	家中	5	4	2	28	1	1	0	0	55	60	54	1	3121001	20	7	2	0
1	3111045	1	77	1	0	1	0	4	1	1	0	0	2009	7	2	1	二儿子家中	1	3	3	28	0	1	0	0	32.5	59	37	1	3121045	22	7	2	0
1	3111041	1	34	0	6	1	0	5	1	1	0	1	2009	6	5	1	自己家中	1	1	1	28	1	1	0	0	35.8333	47	41	1	3121041	22	2	2	0
3	3311079	1	17	1	11	4	156000	3	1	1	0	0	2009	5	28	1	自己家里	1	1	1	29	0	1	0	0	31.6667	62	23	1	3321079	16	8	2	0
1	3111058	1	57	1	0	1	1000	3	1	1	0	1	2009	7	6	1	家中	1	1	1	29	1	1	0	0	66.6667	50	39	1	3121058	19	3	1	0
1	3111023	1	79	1	0	1	0	2	1	1	0	1	2008	9	28	1	家中	2	3	2	29	1	1	0	0	47.5	47	42	1	3121023	20	5	2	0
3	3311062	1	74	1	0	1	4531.2	4	1	0	0	1	2008	12	24	1	自己屋中	2	3	3	29	1	1	1	0	45.8333	65	52	1	3321062	21	7	2	0
2	3211024	1	73	0	0	1	0	3	4	0	0	1	2009	4	17	1	家中	2	1	1	29	0	2	1	0	57.5	68	49	1	3221024	30	6	2	0
2	3211017	1	83	1	0	1	0	3	1	0	0	0	2009	5	20	1	家中	1	1	1	30	0	1	0	0	63.3333	68	52	1	3221017	22	4	2	0
3	3311060	1	75	1	0	1	0	4	1	0	1	0	2009	3	9	1	自家床上	2	2	1	31	0	1	0	0	53.3333	41	38	1	3321060	22	7	2	0
2	3211009	1	68	1	5	1	8000	4	1	0	0	0	2009	2	99	1	池平县田地里	5	3	2	31	1	1	0	0	27.5	72	49	1	3221009	23	7	2	0
2	3211036	1	68	0	3.5	1	0	2	1	1	0	1	2009	7	6	1	儿子家中	2	2	2	31	0	1	0	0	25.8333	60	43	1	3221036	25	7	2	0
1	3111025	1	56	1	6	1	3000	4	1	1	0	0	2009	3	9	1	田间	1	3	2	31	1	1	0	0	30	58	56	1	3121025	28	8	2	0
3	3311039	1	31	1	5	4	8000	4	1	1	0	0	2009	3	1	1	隔壁二哥家	1	2	2	31	0	1	0	1	66.6667	77	59	1	3321039	30	8	2	0
1	3111031	1	61	0	0	1	0	4	1	1	0	1	2009	3	28	1	家中	4	2	2	32	0	1	0	1	66.6667	58	63	1	3121031	19	9	2	0
1	3111032	1	43	1	7	4	8000	4	1	0	0	1	2009	3	26	1	家中	2	#NULL!	#NULL!	32	1	1	0	1	67.5	43	61	1	3121032	20	7	2	0
1	3111042	1	52	0	0	1	0	3	1	1	0	0	2009	6	16	1	自家院子里	2	1	1	32	1	1	1	0	72.5	90	47	1	3121042	13	6	2	0
1	3111024	1	73	0	0	1	1500	2	1	0	0	1	2008	10	15	1	儿子家中	5	5	5	33	1	1	0	0	40	69	45	1	3121024	22	8	2	0
1	3111078	1	59	1	8	4	21600	4	1	0	1	0	2009	1	21	1	自己家东屋	2	2	1	33	1	1	0	1	68.3333	75	50	1	3121078	23	11	1	0
1	3111073	1	41	1	3	4	36000	3	1	1	0	0	2008	12	13	1	邻居家屋后	1	4	4	33	1	1	0	0	30.8333	82	47	1	3121073	26	7	2	0
1	3111056	1	86	0	0	1	0	4	1	0	0	0	2009	3	6	1	家中	5	3	3	33	0	1	0	0	27.5	75	59	1	3121056	29	4	2	0
3	3311035	1	80	1	0	8	0	5	4	0	0	1	2009	6	2	1	自己家中	2	1	1	33	0	2	0	0	24.1667	69	39	1	3321035	17	10	2	0
1	3111009	1	75	1	0	1	0	2	1	0	0	1	2008	10	28	1	家中	1	2	1	34	0	1	0	0	39.1667	47	47	1	3121009	23	2	2	0
3	3311002	1	21	1	6	4	18000	3	1	1	0	1	2009	5	1	1	地里	1	2	2	34	0	1	0	0	34.1667	46	41	1	3321002	24	8	2	0
2	3211001	1	55	1	0	1	0	5	1	0	0	1	2009	4	4	1	家中	5	2	2	34	0	1	0	0	74.1667	87	57	1	3221001	28	5	2	0
1	3111057	1	70	1	0	1	3000	3	1	0	1	1	2009	5	7	1	自家院中厕所	2	1	1	34	1	1	0	0	35	94	49	1	3121057	29	2	2	0
2	3211004	1	78	0	0	1	1500	4	1	0	0	1	2009	11	7	1	家中	5	3	2	34	0	1	0	0	88.3333	80	57	1	3221004	32	7	2	0
1	3111062	1	11	1	5	5	0	3	1	1	0	1	2008	12	20	1	家中	5	3	3	35	0	1	0	0	55.8333	37	27	1	3121062	14	7	1	0
2	3211010	1	84	1	2	1	0	2	1	0	0	1	2009	5	29	1	家中	2	1	1	35	0	1	0	0	31.6667	66	52	1	3221010	21	2	2	0
1	3111027	1	75	0	0	1	0	3	1	0	0	1	2008	10	22	1	家中	1	3	3	35	0	1	0	0	35	80	56	1	3121027	24	5	2	0
1	3111048	1	74	1	5	8	1000	4	1	0	0	1	2008	9	25	1	家中	2	1	1	35	1	1	0	0	58.3333	74	54	1	3121048	25	5	2	0
2	3211021	1	37	1	8	4	0	3	1	1	0	1	2008	9	14	1	家中	5	2	2	35	0	1	0	1	50	78	62	1	3221021	29	8	2	0
3	3311017	1	56	1	0	1	3000	5	1	0	0	1	2009	12	1	1	自己家里	1	1	1	35	1	1	0	1	67.5	93	49	1	3321017	32	4	2	0
3	3311007	1	65	1	8	1	600	3	1	0	1	1	2009	8	7	1	自己家里	2	2	2	36	0	1	0	0	14.1667	26	32	1	3321007	16	10	2	0
1	3111043	1	80	0	0	1	0	3	1	0	0	0	2009	5	25	1	家中	1	4	4	36	0	1	0	0	40.8333	76	49	1	3121043	22	3	2	0
1	3111022	1	56	1	5	1	800	4	1	0	0	1	2008	10	4	1	家门口	2	1	3	36	1	1	0	0	59.1667	61	52	1	3121022	22	5	2	0
3	3311069	1	78	1	0	1	1500	4	1	0	0	1	2009	7	99	1	自己屋中	1	1	1	36	1	1	0	0	47.5	82	55	1	3321069	27	4	2	0
2	3211031	1	66	1	9	1	2000	3	4	1	0	1	2009	8	16	1	自家附近的牛棚里	2	1	1	36	1	2	0	1	59.1667	22	51	1	3221031	18	4	2	0
3	3311003	1	74	0	0	1	1000	3	1	0	0	0	2009	6	15	1	自己家中	1	1	1	37	0	1	0	0	48.3333	51	32	1	3321003	14	6	2	0
3	3311018	1	52	0	5	1	1000	4	1	1	0	1	2008	10	23	1	自家厕所	2	2	2	37	1	1	0	0	36.6667	63	53	1	3321018	17	4	2	0
1	3111016	1	59	0	4	1	0	3	1	0	0	1	2008	10	17	1	家中	2	#NULL!	#NULL!	37	1	1	0	0	35.8333	70	52	1	3121016	23	6	2	0
1	3111002	1	63	0	0	1	0	3	1	1	1	1	2009	2	15	1	家中	1	2	2	37	0	1	0	0	67.5	59	48	1	3121002	23	4	2	0
1	3111066	1	85	0	0	1	0	3	4	0	0	1	2009	5	2	1	二儿子家	1	1	1	37	0	2	0	0	23.3333	36	31	1	3121066	18	2	2	0
2	3211011	1	43	0	10	1	0	3	1	1	1	0	2008	12	19	1	村附近	1	1	1	38	1	1	0	1	55	68	49	1	3221011	19	1	2	1
3	3311032	1	22	0	9	4	8000	3	1	1	0	0	2009	8	13	1	男朋友家村子边上	1	2	2	38	0	1	0	0	56.6667	20	40	1	3321032	22	7	2	0
1	3111007	1	62	1	1.5	1	2000	3	1	0	0	1	2009	1	20	1	家中	2	#NULL!	#NULL!	38	1	1	0	0	30.8333	75	55	1	3121007	23	6	2	0
2	3211007	1	65	1	6	1	2000	4	1	0	0	1	2008	11	14	1	家中	5	4	4	38	0	1	0	0	54.1667	67	41	1	3221007	23	7	2	0
2	3211019	1	63	1	8	3	0	5	1	0	0	0	2008	9	8	1	家中	1	2	2	38	1	1	0	0	38.3333	65	55	1	3221019	24	5	1	0
1	3111082	1	82	0	0	1	0	3	1	0	0	0	2009	7	30	1	家中	1	2	1	38	1	1	0	0	36.6667	79	59	1	3121082	31	5	1	0
2	3211020	1	61	0	7	1	0	3	4	0	1	1	2008	11	14	1	自己家	1	1	1	38	1	2	0	0	10	46	27	1	3221020	16	5	2	0
1	3111064	1	21	1	7	1	6500	3	1	1	1	1	2009	3	16	1	家中	2	2	2	39	0	1	0	0	29.1667	76	42	1	3121064	21	11	2	0
1	3111036	1	77	0	0	1	0	3	1	1	1	1	2008	12	12	1	家中	1	#NULL!	#NULL!	39	0	1	0	0	45	80	56	1	3121036	31	7	2	0
3	3311037	1	73	0	0	1	0	3	1	0	0	1	2009	8	22	1	自己家里	1	2	1	39	1	1	1	0	16.6667	32	27	1	3321037	16	4	2	0
1	3111010	1	80	1	3.5	4	4531.2	2	7	0	0	1	2008	9	20	1	家中的院子	5	2	3	39	0	2	1	0	40.8333	76	38	1	3121010	16	7	2	0
3	3311044	1	71	1	10	1	0	3	1	0	0	0	2008	9	26	1	村边草垛边	2	3	1	40	1	1	0	0	38.3333	80	53	1	3321044	31	10	2	0
3	3311078	1	80	1	0	1	0	2	1	0	0	0	2009	5	23	1	家中	1	3	1	41	0	1	0	0	8.33333	39	30	1	3321078	17	2	2	0
1	3111049	1	64	0	0	1	0	3	1	0	0	1	2008	10	22	1	家中	1	2	2	41	1	1	0	1	21.6667	76	56	1	3121049	21	4	2	0
1	3111081	1	49	0	0	1	10000	3	1	1	0	1	2009	5	26	1	别人家门口	1	1	1	41	1	1	0	0	42.5	46	37	1	3121081	21	3	2	0
1	3111014	1	55	1	7	1	5000	5	1	1	0	1	2008	11	29	1	家中	2	#NULL!	#NULL!	41	1	1	0	0	70	76	44	1	3121014	22	7	2	0
1	3111035	1	41	0	4	1	0	3	1	1	0	0	2008	9	4	1	家中	3	3	2	41	1	1	0	1	74.1667	67	63	1	3121035	22	3	1	0
2	3211028	1	59	0	2.5	1	0	4	1	0	0	1	2008	9	15	1	家中	1	1	1	41	1	1	1	1	45	58	55	1	3221028	28	5	2	0
1	3111046	1	50	1	9	1	4000	5	1	0	0	1	2009	8	15	1	自己家中	5	1	1	42	1	1	0	1	31.6667	32	43	1	3121046	17	6	2	0
3	3311012	1	52	0	0	1	7500	3	1	1	0	1	2009	2	30	1	家里	1	1	1	42	1	1	0	0	29.1667	41	44	1	3321012	21	4	2	0
1	3111011	1	53	0	0	1	4000	3	1	1	0	0	2008	10	2	1	邹城市人民医院	1	#NULL!	#NULL!	42	1	1	0	0	25.8333	39	38	1	3121011	22	1	2	0
1	3111029	1	72	1	8	1	0	4	1	0	0	1	2008	9	7	1	儿子家中	1	1	1	42	1	1	0	0	35.8333	68	44	1	3121029	22	9	2	0
2	3211015	1	50	0	0	1	20000	3	1	0	0	1	2009	3	13	1	家中	1	1	1	42	1	1	0	0	46.6667	71	61	1	3221015	27	8	2	0
1	3111069	1	51	0	0	1	4000	3	1	0	0	1	2009	3	20	1	自家厨房	1	2	1	42	1	1	0	0	71.6667	61	40	1	3121069	28	6	1	0
1	3111020	1	42	1	8	1	6500	5	1	0	0	1	2008	9	99	1	家中	1	3	2	42	0	1	0	0	18.3333	74	50	1	3121020	32	6	2	0
2	3211023	1	39	1	8	1	0	5	1	0	0	1	2008	9	17	1	家中	1	1	1	42	1	1	0	0	30	73	48	1	3221023	36	6	2	0
3	3311057	1	46	1	4	1	15000	3	1	0	0	1	2009	6	7	1	自己家中	2	3	1	42	1	1	1	0	53.3333	44	46	1	3321057	19	10	2	1
3	3311074	1	59	1	4	1	4000	2	1	1	1	1	2008	10	9	1	离家2里远的地理	3	1	1	43	1	1	0	0	26.6667	33	35	1	3321074	15	10	2	0
1	3111044	1	47	1	8	1	4000	3	1	0	0	0	2009	5	30	1	自己家中	1	2	2	43	1	1	0	0	23.3333	76	45	1	3121044	22	7	2	0
1	3111012	1	68	1	5	1	4000	3	1	1	0	1	2008	9	9	1	家中	1	1	1	43	1	1	0	1	60.8333	59	52	1	3121012	26	1	2	0
2	3211013	1	57	0	0	1	1500	3	1	0	1	1	2009	3	26	1	家中	5	3	2	43	1	1	0	0	28.3333	81	37	1	3221013	28	3	2	0
3	3311052	1	76	1	12	1	1500	2	1	0	0	1	2009	3	3	1	自己家里	1	3	2	44	1	1	0	0	26.6667	31	29	1	3321052	16	4	2	0
3	3311045	1	90	1	0	1	0	2	1	1	0	0	2008	12	8	1	自己屋中	1	1	1	44	0	1	0	0	15.8333	25	33	1	3321045	20	3	2	0
3	3311008	1	45	1	6	1	1000	4	1	1	0	1	2009	3	23	1	家中大棚里	2	1	1	45	1	1	0	0	69.1667	73	59	1	3321008	25	3	2	0
1	3111021	1	56	0	0	4	4000	4	1	0	0	0	2008	10	24	1	家中	1	3	2	45	1	1	0	0	14.1667	20	37	1	3121021	27	7	1	0
1	3111033	1	41	1	8	1	10000	3	1	1	0	1	2009	1	29	1	家中	1	1	1	46	0	1	1	0	48.3333	36	29	1	3121033	19	3	1	0
1	3111030	1	58	0	2	1	0	4	1	1	0	0	2008	9	14	1	家中	1	#NULL!	#NULL!	47	0	1	0	0	12.5	48	29	1	3121030	13	8	2	0
1	3111005	1	66	0	3	1	0	3	1	0	0	1	2009	2	12	1	家中	2	2	1	48	1	1	0	0	44.1667	46	40	1	3121005	16	4	2	0
1	3111013	1	56	1	9	1	2000	5	1	0	0	0	2008	11	1	1	家门口	2	1	1	48	1	1	0	0	29.1667	55	36	1	3121013	18	7	2	0
1	3111037	1	45	0	5	1	4000	3	1	0	0	1	2009	2	9	1	家中	5	4	4	49	1	1	0	0	32.5	44	37	1	3121037	20	3	2	0
1	3111067	1	62	0	3	1	4531.2	3	1	0	1	0	2009	6	19	1	家中	1	1	1	50	1	1	0	0	5	31	24	1	3121067	13	10	2	0
1	3111054	1	42	0	7	2	2500	4	1	1	1	1	2009	7	11	1	自己家中	1	2	1	50	1	1	0	0	35.8333	26	24	1	3121054	17	6	1	0
1	3111004	1	72	0	0	1	1000	2	1	1	0	1	2008	9	27	1	家中	1	4	2	50	1	1	1	0	67.5	75	43	1	3121004	20	1	1	0
1	3111026	1	50	0	4	1	4000	4	4	0	0	1	2008	9	12	1	家中	2	3	2	50	1	2	1	0	28.3333	53	37	1	3121026	17	3	1	0
1	3111015	1	45	0	6	1	0	4	1	1	0	0	2008	8	16	1	隔壁嫂子家	5	3	2	52	1	1	0	1	36.6667	84	67	1	3121015	32	3	2	0
3	3311020	1	80	0	0	1	1000	4	1	1	0	1	2009	9	27	2	家中	2	1	1	30	0	1	0	0	20.8333	67	64	1	3321020	24	10	2	0
2	3211025	1	74	1	0	1	0	2	1	0	0	1	2008	10	5	2	家里	2	2	1	31	0	1	0	0	55.8333	67	48	1	3221025	16	11	2	0
3	3311083	1	75	1	0	1	10000	3	1	0	0	0	2008	12	13	2	家里	1	3	3	33	1	1	0	0	50	38	35	1	3321083	22	3	2	0
3	3311028	1	54	0	0	1	0	2	1	0	0	1	2009	5	7	2	家中	5	2	2	35	1	1	0	0	53.3333	51	41	1	3321028	27	7	2	0
3	3311073	1	54	1	0	1	0	4	1	0	1	1	2009	1	18	2	家中	5	3	3	37	1	1	0	0	40.8333	62	52	1	3321073	21	3	2	0
3	3311014	1	82	0	0	1	200	3	1	0	0	0	2009	12	14	2	屋前小树下	4	1	1	37	1	1	0	0	43.3333	89	38	1	3321014	30	3	2	0
3	3311011	1	55	1	5	3	3500	3	1	1	0	0	2009	3	20	2	家里	1	2	2	42	1	1	0	0	22.5	42	25	1	3321011	20	6	1	0
3	3311067	1	67	1	5	1	4000	3	1	0	1	1	2008	9	11	2	家中	1	1	1	45	1	1	0	0	7.5	49	26	1	3321067	18	9	2	0
1	3111077	1	87	1	4	1	800	2	1	1	0	0	2009	6	20	3	自己屋中	2	1	1	13	0	1	0	0	30.8333	79	50	1	3121077	22	10	2	1
2	3211014	1	77	1	3	1	4000	3	1	1	0	1	2008	10	14	3	家中	1	2	1	15	1	1	0	1	44.1667	46	40	1	3221014	22	7	2	1
1	3111076	1	81	1	0	8	900	4	1	0	0	0	2009	5	24	3	自家门口	1	2	1	17	0	1	0	0	35	83	49	1	3121076	25	6	2	1
2	3211018	1	79	1	0	1	0	3	1	0	0	0	2009	1	10	3	家中	1	1	1	23	0	1	0	0	76.6667	43	41	1	3221018	20	6	2	1
3	3311034	1	74	1	0	1	0	5	1	1	0	0	2009	1	3	3	家里	1	1	1	23	0	1	0	1	60	72	53	1	3321034	29	8	2	1
1	3111068	1	59	1	3.5	1	4531.2	4	1	1	0	0	2009	3	30	3	家中	1	4	2	23	1	1	0	0	75	60	50	1	3121068	34	3	1	1
3	3311025	1	87	1	0	1	0	2	1	0	0	0	2009	4	10	3	家中	2	1	1	24	0	1	0	0	45	64	42	1	3321025	25	7	2	1
3	3311066	1	69	1	0	1	1000	5	1	0	0	0	2009	2	9	3	自己家中	1	2	2	25	0	1	0	0	65.8333	77	51	1	3321066	30	5	2	1
2	3211008	1	84	1	0	1	3000	2	1	1	0	0	2009	10	29	3	家中	2	1	1	26	0	1	0	1	77.5	62	40	1	3221008	18	4	2	1
2	3211006	1	79	1	1.5	1	0	3	1	0	0	0	2009	2	9	3	家中	5	3	1	27	0	1	0	0	70.8333	86	51	1	3221006	15	9	2	1
3	3311024	1	82	0	2	1	2800	2	1	0	0	0	2009	8	22	3	家中	2	1	1	27	0	1	0	0	58.3333	72	51	1	3321024	18	7	2	1
1	3111051	1	76	1	2	8	4531.2	4	1	0	0	0	2009	7	20	3	家中	5	3	2	28	0	1	0	0	24.1667	85	61	1	3121051	28	4	2	1
3	3311080	1	83	1	4.5	1	400	4	1	0	0	0	2008	11	5	3	自己家中	1	1	1	28	0	1	0	0	54.1667	67	41	1	3321080	29	5	2	1
2	3211032	1	73	0	0	1	0	3	1	0	0	1	2009	6	4	3	自己屋里	1	3	1	29	0	1	0	0	58.3333	58	54	1	3221032	18	4	2	1
3	3311030	1	23	1	14	4	4531.2	3	1	1	0	1	2009	6	4	3	工地	1	1	1	29	0	1	0	0	29.1667	61	58	1	3321030	28	5	2	1
3	3311048	1	81	1	3.5	1	1000	3	1	1	0	0	2009	1	31	3	自家住的地方	2	3	4	30	0	1	0	0	38.3333	57	50	1	3321048	20	8	2	1
1	3111040	1	60	1	4	4	5500	3	1	1	0	1	2008	10	21	3	家中	5	1	1	30	1	1	0	1	49.1667	68	49	1	3121040	21	10	2	1
3	3311063	1	93	1	0	1	0	3	1	1	0	0	2009	3	23	3	家中	1	2	2	30	0	1	0	0	32.5	56	43	1	3321063	31	6	2	1
1	3111038	1	32	1	8	1	0	5	1	0	0	0	2008	9	4	3	家中	2	2	2	30	0	1	0	1	50.8333	87	57	1	3121038	34	9	2	1
3	3311077	1	84	0	0	1	0	3	1	0	0	0	2008	9	1	3	自家房梁	5	3	1	30	0	1	1	0	61.6667	79	45	1	3321077	33	10	2	1
3	3311026	1	78	1	0	1	5000	2	1	0	0	0	2009	6	18	3	家中	5	1	1	31	1	1	0	0	60.8333	47	32	1	3321026	22	7	2	1
3	3311082	1	21	0	7	1	4500	3	1	1	0	1	2009	3	99	3	家里	4	2	2	31	0	1	0	1	46.6667	48	44	1	3321082	29	5	1	1
3	3311042	1	80	1	0	1	500	3	1	0	0	0	2009	6	7	3	自家院中槐树下	2	1	1	32	1	1	0	0	49.1667	79	48	1	3321042	23	5	2	1
3	3311033	1	40	1	8	1	5000	4	1	1	0	1	2009	1	9	3	家中	1	2	2	32	1	1	0	0	79.1667	60	47	1	3321033	26	5	2	1
3	3311055	1	71	0	5	1	0	3	1	1	0	0	2009	2	20	3	家	2	2	2	32	0	1	0	1	48.3333	58	41	1	3321055	27	4	1	1
1	3111075	1	72	1	0	1	500	3	1	0	0	0	2009	5	21	3	目标人居住的侄子家	2	3	1	32	0	1	0	0	70	92	46	1	3121075	29	8	2	1
2	3211026	1	51	1	8	1	3500	5	1	1	0	0	2008	11	30	3	家里	1	2	2	33	1	1	0	0	23.3333	73	42	1	3221026	24	8	2	1
2	3211027	1	60	1	2	8	2000	3	1	0	0	0	2008	12	4	3	自己家的老屋	2	2	2	33	0	1	0	0	44.1667	70	33	1	3221027	26	7	2	1
3	3311043	1	66	0	0	1	1000	3	1	0	0	0	2009	1	6	3	自己屋中	1	1	1	33	0	1	0	0	20	68	36	1	3321043	27	10	2	1
3	3311065	1	27	1	8	2	4531.2	4	1	1	0	0	2009	5	16	3	自家	2	2	2	33	1	1	0	0	50	75	54	1	3321065	28	8	2	1
3	3311031	1	86	1	1.5	1	0	5	1	0	0	0	2009	7	6	3	家中	2	3	3	33	1	1	0	0	57.5	77	49	1	3321031	29	2	2	1
1	3111059	1	74	0	0	8	0	3	1	0	1	0	2009	4	13	3	自家院子中	2	1	1	34	0	1	0	0	35.8333	66	38	1	3121059	14	8	2	1
1	3111079	1	43	0	0	1	5000	3	1	1	0	0	2009	6	9	3	家中	3	3	2	34	1	1	0	1	60	87	60	1	3121079	29	8	2	1
3	3311061	1	43	1	8	8	1500	4	1	0	0	0	2008	12	11	3	老家房子	1	2	2	34	1	1	1	0	45.8333	59	45	1	3321061	33	8	2	1
3	3311050	1	35	1	8	4	10000	3	1	1	0	1	2009	5	26	3	自家的猪栏里	5	1	1	35	1	1	0	0	35.8333	84	33	1	3321050	28	15	2	1
3	3311041	1	76	0	0	8	0	3	1	0	0	0	2009	5	31	3	家中	2	2	2	35	0	1	0	0	37.5	66	54	1	3321041	28	6	2	1
3	3311071	1	62	1	0	1	1500	4	1	1	0	0	2008	9	20	3	自家房梁上吊	1	1	1	36	1	1	0	0	35.8333	21	42	1	3321071	20	5	2	1
1	3111070	1	72	1	0	1	1000	3	1	0	0	0	2009	3	1	3	屋后枣树下	2	1	1	37	1	1	0	0	64.1667	88	52	1	3121070	24	8	2	1
2	3211002	1	39	1	5	4	4000	3	1	0	0	0	2009	11	15	3	家中	2	3	3	37	1	1	0	0	50	63	59	1	3221002	34	4	1	1
3	3311021	1	29	1	9	2	5000	3	1	1	0	1	2009	9	26	3	自家窗户上	1	1	1	38	1	1	0	0	32.5	21	39	1	3321021	16	3	2	1
3	3311076	1	49	1	8	4	4000	4	1	0	0	0	2008	12	17	3	目标人的堂弟家	1	2	2	38	1	1	0	0	46.6667	58	32	1	3321076	24	8	2	1
1	3111017	1	57	0	2	1	0	3	1	0	0	0	2009	2	5	3	家里厨房	2	3	2	38	1	1	0	0	40.8333	73	65	1	3121017	31	5	2	1
3	3311023	1	56	1	1.5	1	5000	4	4	1	0	1	2009	5	6	3	家中	2	1	1	38	1	2	1	1	38.3333	79	57	1	3321023	29	8	2	1
3	3311022	1	23	0	9	4	8000	2	1	1	0	0	2009	1	26	3	自己家中	2	1	1	39	1	1	0	1	25	56	57	1	3321022	16	4	2	1
3	3311036	1	80	1	3.5	8	0	2	1	0	0	0	2009	1	26	3	家里	2	3	3	39	1	1	0	0	30	43	33	1	3321036	20	4	1	1
3	3311010	1	77	0	0	1	10000	3	1	0	0	0	2008	12	22	3	家里	1	2	2	39	1	1	0	0	48.3333	50	30	1	3321010	20	4	2	1
3	3311046	1	73	1	3.5	1	1500	3	1	0	1	0	2009	3	27	3	自家西100米远的树林	2	1	1	39	0	1	0	0	19.1667	58	58	1	3321046	23	6	2	1
1	3111003	1	55	0	0	1	11000	4	1	1	1	1	2009	2	3	3	坟地	1	3	2	39	1	1	0	0	20	69	43	1	3121003	24	8	2	1
3	3311059	1	77	1	1.5	1	1000	2	1	1	1	0	2009	1	13	3	自己屋中	2	1	1	39	1	1	0	1	16.6667	88	54	1	3321059	28	9	2	1
3	3311047	1	88	0	0	1	2000	3	1	0	0	0	2009	6	3	3	自家门框上	5	1	1	40	0	1	0	0	39.1667	31	41	1	3321047	16	10	2	1
2	3211022	1	58	0	9	1	1000	4	1	1	1	1	2009	3	21	3	家中	5	3	2	40	1	1	0	1	56.6667	68	57	1	3221022	21	7	1	1
3	3311004	1	80	0	0	1	0	3	1	0	0	0	2009	4	9	3	自己家中	3	1	1	40	0	1	0	0	40.8333	69	36	1	3321004	26	4	2	1
2	3211016	1	54	0	5	1	8000	2	1	0	0	0	2009	5	20	3	j家中	5	3	2	40	1	1	0	1	45.8333	78	64	1	3221016	31	5	2	1
3	3311070	1	58	0	0	1	4000	3	1	0	0	1	2009	1	10	3	自家大门下	2	1	1	40	1	1	1	0	58.3333	83	53	1	3321070	17	12	2	1
1	3111072	1	61	0	0	1	0	5	1	0	0	0	2009	3	17	3	家门口	5	1	1	41	1	1	0	0	17.5	42	30	1	3121072	16	5	2	1
3	3311054	1	79	1	0	1	5000	2	1	0	1	0	2009	10	7	3	家中	2	1	1	41	0	1	0	0	35	74	33	1	3321054	17	6	2	1
3	3311049	1	65	1	5	1	0	3	1	0	0	0	2009	5	29	3	村头	2	1	1	41	1	1	0	0	28.3333	51	38	1	3321049	24	7	2	1
3	3311053	1	80	0	0	1	1000	3	1	0	0	0	2009	4	3	3	家	2	1	1	41	1	1	1	0	7.5	80	36	1	3321053	17	6	2	1
2	3211029	1	41	1	8	1	14000	4	4	1	0	1	2009	4	15	3	家中	2	2	2	41	1	2	0	1	26.6667	57	58	1	3221029	22	3	2	1
3	3311006	1	61	1	4	1	10000	2	4	0	0	0	2009	6	12	3	自己屋中	1	1	1	41	1	2	0	1	40.8333	89	60	1	3321006	37	3	2	1
2	3211003	1	52	1	1	2	18000	2	1	0	0	0	2009	9	30	3	家附近	2	1	1	42	1	1	0	0	42.5	39	40	1	3221003	15	6	2	0
1	3111071	1	76	1	3	1	2400	3	1	0	0	1	2009	2	19	3	自家屋后	4	2	1	42	1	1	0	0	25	58	33	1	3121071	25	6	2	1
3	3311005	1	50	1	0	1	0	5	1	0	0	1	2009	7	31	3	自家院中	5	1	1	42	1	1	0	0	44.1667	87	69	1	3321005	35	8	2	1
3	3311058	1	74	1	0	1	0	3	1	0	0	0	2009	8	20	3	家	3	1	1	43	0	1	0	0	61.6667	66	57	1	3321058	24	8	2	1
1	3111008	1	29	1	3	4	5500	3	1	1	0	1	2008	8	25	3	家中	5	2	2	43	0	1	1	0	78.3333	77	55	1	3121008	35	8	2	1
3	3311072	1	77	1	0	1	500	2	1	0	0	1	2009	1	23	3	自己家里	2	2	2	45	1	1	0	0	17.5	56	44	1	3321072	13	8	2	1
3	3311027	1	24	0	6	1	4000	2	1	1	0	0	2009	6	16	3	自己卧室	2	3	2	45	1	1	0	1	60.8333	56	33	1	3321027	16	8	2	1
2	3211034	1	34	0	11	7	15000	3	1	1	1	0	2009	7	10	3	自己家中	2	1	1	45	1	1	0	1	30.8333	51	40	1	3221034	23	8	2	1
3	3311019	1	65	0	0	1	0	3	1	0	0	1	2009	4	1	3	家中	5	1	1	45	1	1	0	0	64.1667	70	40	1	3321019	24	7	2	1
3	3311029	1	47	0	1.5	1	4531.2	5	1	1	0	1	2009	11	20	3	家中	1	2	2	45	1	1	0	1	65	65	57	1	3321029	29	4	2	1
3	3311040	1	39	1	8	4	10000	3	1	1	0	1	2009	1	5	3	家中	1	3	3	46	1	1	0	0	9.16667	36	32	1	3321040	19	6	2	1
1	3111053	1	72	0	0	1	0	3	4	0	0	0	2009	1	30	3	自己家中	1	1	1	48	1	2	1	0	31.6667	66	39	1	3121053	18	7	2	1
1	3111028	1	62	1	5	1	2000	3	1	0	0	0	2008	9	25	4	田地旁边的井	1	3	3	31	0	1	0	1	69.1667	67	43	1	3121028	24	4	2	1
3	3311056	1	58	0	0	1	1000	4	1	0	0	0	2008	10	7	4	水库	2	1	1	32	1	1	0	0	67.5	53	45	1	3321056	23	9	2	1
1	3111019	1	84	0	0	1	0	4	4	0	0	0	2008	9	15	4	家附近的井中	1	1	1	34	0	2	1	0	45.8333	72	34	1	3121019	29	5	2	1
2	3211030	1	25	1	9	4	8000	2	1	1	0	1	2009	7	19	4	村附近的湖里	1	1	1	45	0	1	0	0	45	30	32	1	3221030	16	2	2	1
3	3311068	1	41	0	8	1	4000	4	1	1	0	0	2009	2	7	4	村边水库	2	2	2	45	1	1	1	0	27.5	45	41	1	3321068	19	5	1	1
3	3311075	1	57	0	3.5	1	4531.2	5	4	0	0	0	2009	6	13	6	自家	5	4	3	25	0	2	1	1	34.1667	24	20	1	3321075	29	1	2	0
1	3111083	1	65	1	0	1	0	4	1	0	0	0	2009	2	17	6	家中	5	3	2	31	1	1	0	1	43.3333	40	65	1	3121083	33	5	1	0
1	3111084	1	26	0	11	8	10000	2	1	1	1	0	2009	5	4	6	家中	1	1	1	39	1	1	1	0	80.8333	49	61	1	3121084	25	8	2	0
1	3111047	1	63	0	6	1	3000	4	1	1	0	0	2009	5	11	9	村头的井里	99	3	2	28	0	1	0	1	31.6667	70	30	1	3121047	16	6	2	0
1	3111063	1	85	0	0	1	0	4	1	0	0	1	2009	3	17	13	家中	2	1	1	21	1	1	0	0	50.8333	68	54	1	3121063	26	4	1	0
3	3311016	1	60	1	0	1	2000	4	1	0	0	0	2008	9	16	13	自己家中	2	1	1	35	0	1	0	0	40.8333	84	45	1	3321016	25	9	2	0
3	3311013	1	53	1	0	8	4000	3	1	0	0	1	2009	3	22	13	家中	5	2	1	41	1	1	0	0	31.6667	50	32	1	3321013	16	7	2	0
3	3311015	1	80	1	0	1	500	3	1	0	0	0	2009	10	3	13	自己家中	1	1	1	42	1	1	0	0	29.1667	49	35	1	3321015	21	0	2	0
2	3211033	1	58	0	4	1	0	3	1	0	0	1	2009	7	2	13	自己家中	1	2	1	43	1	1	0	0	53.3333	49	38	1	3221033	19	8	2	0
3	3321063	2	95	1	1.5	1	0	3	1	0	0	0	#NULL!	#NULL!	#NULL!	#NULL!		1	3	3	21	0	1	0	0	60.8333	63	43	0	3321063	30	#NULL!	1	#NULL!
3	3321072	2	74	1	5	1	0	5	1	0	1	0	#NULL!	#NULL!	#NULL!	#NULL!		1	2	2	21	0	1	0	0	31.6667	76	48	0	3321072	33	#NULL!	2	#NULL!
1	3121066	2	86	0	0	1	0	3	1	1	0	0	#NULL!	#NULL!	#NULL!	#NULL!		1	1	1	23	0	1	0	0	25.8333	31	34	0	3121066	16	#NULL!	1	#NULL!
1	3121010	2	85	1	0	1	0	3	1	1	0	0	#NULL!	#NULL!	#NULL!	#NULL!		1	#NULL!	#NULL!	25	0	1	0	0	73.3333	53	34	0	3121010	29	#NULL!	1	#NULL!
2	3221008	2	83	1	3	1	0	3	1	0	0	0	#NULL!	#NULL!	#NULL!	#NULL!		1	1	1	25	0	1	1	0	30	54	33	0	3221008	18	#NULL!	1	#NULL!
1	3121023	2	78	1	0	1	0	3	1	0	0	1	#NULL!	#NULL!	#NULL!	#NULL!		1	#NULL!	#NULL!	27	1	1	0	0	35	58	37	0	3121023	20	#NULL!	2	#NULL!
3	3321025	2	83	1	4	1	0	3	1	1	0	0	#NULL!	#NULL!	#NULL!	#NULL!		1	2	2	27	1	1	0	0	27.5	61	49	0	3321025	22	#NULL!	2	#NULL!
3	3321002	2	18	1	9	2	5000	2	1	1	0	0	#NULL!	#NULL!	#NULL!	#NULL!		1	1	1	29	0	1	0	0	34.1667	34	37	0	3321002	22	#NULL!	2	#NULL!
1	3121056	2	84	0	0	1	0	3	1	1	0	1	#NULL!	#NULL!	#NULL!	#NULL!		1	#NULL!	#NULL!	30	0	1	0	0	27.5	30	23	0	3121056	14	#NULL!	1	#NULL!
3	3321035	2	79	1	3	8	0	4	1	0	0	0	#NULL!	#NULL!	#NULL!	#NULL!		1	2	1	30	1	1	0	0	18.3333	40	30	0	3321035	15	#NULL!	2	#NULL!
1	3121072	2	64	0	0	1	1000	4	1	1	0	0	#NULL!	#NULL!	#NULL!	#NULL!		1	2	2	30	0	1	0	0	31.6667	43	39	0	3121072	21	#NULL!	2	#NULL!
1	3121002	2	64	0	3	1	15600	3	1	1	0	0	#NULL!	#NULL!	#NULL!	#NULL!		1	2	2	30	1	1	0	0	59.1667	42	25	0	3121002	21	#NULL!	1	#NULL!
3	3321015	2	81	1	0	1	0	3	1	1	0	0	#NULL!	#NULL!	#NULL!	#NULL!		1	1	1	31	1	1	0	0	50.8333	28	30	0	3321015	18	#NULL!	1	#NULL!
1	3121055	2	72	1	0	1	0	3	1	0	0	1	#NULL!	#NULL!	#NULL!	#NULL!		1	3	3	31	1	1	0	0	38.3333	46	44	0	3121055	21	#NULL!	2	#NULL!
1	3121019	2	83	0	0	1	0	3	1	1	0	0	#NULL!	#NULL!	#NULL!	#NULL!		1	1	1	31	0	1	0	0	28.3333	41	35	0	3121019	24	#NULL!	1	#NULL!
1	3121036	2	81	0	0	1	0	3	1	0	0	0	#NULL!	#NULL!	#NULL!	#NULL!		1	#NULL!	#NULL!	31	0	1	0	0	40.8333	60	45	0	3121036	33	#NULL!	1	#NULL!
3	3321020	2	82	0	0	1	4531.2	3	1	0	0	0	#NULL!	#NULL!	#NULL!	#NULL!		1	1	1	32	0	1	0	0	34.1667	42	49	0	3321020	16	#NULL!	2	#NULL!
3	3321079	2	14	1	8	5	0	2	1	1	0	1	#NULL!	#NULL!	#NULL!	#NULL!		1	1	1	32	0	1	0	0	15	31	29	0	3321079	17	#NULL!	1	#NULL!
3	3321075	2	58	0	0	1	3750	4	1	0	0	1	#NULL!	#NULL!	#NULL!	#NULL!		1	3	1	32	1	1	0	0	65.8333	61	38	0	3321075	21	#NULL!	2	#NULL!
3	3321047	2	90	0	0	1	0	3	1	0	0	0	#NULL!	#NULL!	#NULL!	#NULL!		1	2	2	32	0	1	0	0	44.1667	43	42	0	3321047	23	#NULL!	1	#NULL!
3	3321080	2	85	1	0	1	0	5	1	0	0	0	#NULL!	#NULL!	#NULL!	#NULL!		1	1	1	32	1	1	0	0	29.1667	56	51	0	3321080	24	#NULL!	2	#NULL!
1	3121076	2	76	1	0	8	0	3	1	0	0	1	#NULL!	#NULL!	#NULL!	#NULL!		#NULL!	2	2	32	1	1	0	0	43.3333	71	37	0	3121076	24	#NULL!	2	#NULL!
3	3321024	2	84	0	0	1	0	5	1	0	0	0	#NULL!	#NULL!	#NULL!	#NULL!		1	1	1	32	1	1	0	0	38.3333	64	43	0	3321024	30	#NULL!	2	#NULL!
2	3221005	2	63	0	0	1	5500	4	1	0	0	0	#NULL!	#NULL!	#NULL!	#NULL!		1	#NULL!	#NULL!	32	0	1	0	0	65	72	46	0	3221005	34	#NULL!	1	#NULL!
3	3321026	2	77	1	6	8	1500	3	1	1	0	0	#NULL!	#NULL!	#NULL!	#NULL!		1	1	1	33	0	1	0	0	2.5	27	20	0	3321026	14	#NULL!	2	#NULL!
1	3121074	2	80	1	0	1	10000	1	1	0	0	0	#NULL!	#NULL!	#NULL!	#NULL!		99	99	99	33	0	1	0	0	11.6667	31	30	0	3121074	14	#NULL!	2	#NULL!
2	3221018	2	80	1	0	1	2000	2	1	1	0	0	#NULL!	#NULL!	#NULL!	#NULL!		1	2	1	33	1	1	0	0	21.6667	69	27	0	3221018	16	#NULL!	1	#NULL!
3	3321016	2	59	1	3	1	2000	3	1	1	0	0	#NULL!	#NULL!	#NULL!	#NULL!		1	1	1	33	1	1	0	0	34.1667	24	35	0	3321016	16	#NULL!	1	#NULL!
1	3121077	2	89	1	0	1	12000	3	1	1	0	1	#NULL!	#NULL!	#NULL!	#NULL!		#NULL!	2	2	33	0	1	0	0	30.8333	27	34	0	3121077	18	#NULL!	2	#NULL!
3	3321071	2	63	1	3	1	4531.2	3	1	1	0	1	#NULL!	#NULL!	#NULL!	#NULL!		1	2	1	33	1	1	0	0	31.6667	22	25	0	3321071	18	#NULL!	2	#NULL!
2	3221017	2	80	1	0	1	0	4	1	0	0	1	#NULL!	#NULL!	#NULL!	#NULL!		1	1	1	33	0	1	0	0	55.8333	52	48	0	3221017	22	#NULL!	2	#NULL!
2	3221022	2	61	0	0	1	0	3	1	1	0	1	#NULL!	#NULL!	#NULL!	#NULL!		1	1	1	34	0	1	0	0	33.3333	28	23	0	3221022	16	#NULL!	2	#NULL!
1	3121053	2	74	0	0	1	0	2	1	0	0	0	#NULL!	#NULL!	#NULL!	#NULL!		1	1	1	34	0	1	0	0	44.1667	49	37	0	3121053	19	#NULL!	1	#NULL!
1	3121063	2	86	0	0	1	500	4	1	1	0	0	#NULL!	#NULL!	#NULL!	#NULL!		1	3	3	34	0	1	0	0	25	43	35	0	3121063	20	#NULL!	1	#NULL!
1	3121064	2	19	1	9	4	1500	4	1	0	0	1	#NULL!	#NULL!	#NULL!	#NULL!		1	2	2	34	0	1	0	0	26.6667	39	39	0	3121064	20	#NULL!	1	#NULL!
1	3121075	2	74	1	5	1	1000	3	1	0	0	0	#NULL!	#NULL!	#NULL!	#NULL!		1	2	1	34	1	1	0	0	50.8333	52	37	0	3121075	28	#NULL!	2	#NULL!
2	3221035	2	53	0	2	1	80000	4	1	0	0	1	#NULL!	#NULL!	#NULL!	#NULL!		1	2	1	35	1	1	0	0	30	31	30	0	3221035	15	#NULL!	2	#NULL!
1	3121009	2	72	1	0	1	0	3	1	1	0	0	#NULL!	#NULL!	#NULL!	#NULL!		1	#NULL!	#NULL!	35	1	1	0	0	42.5	59	35	0	3121009	16	#NULL!	1	#NULL!
1	3121049	2	66	0	0	1	0	4	1	1	0	0	#NULL!	#NULL!	#NULL!	#NULL!		1	1	1	35	1	1	0	0	25	38	31	0	3121049	18	#NULL!	1	#NULL!
3	3321017	2	52	1	1.5	1	1200	3	1	0	0	1	#NULL!	#NULL!	#NULL!	#NULL!		1	2	1	35	1	1	0	0	29.1667	37	38	0	3321017	19	#NULL!	2	#NULL!
2	3221009	2	71	1	5	8	0	3	1	1	0	1	#NULL!	#NULL!	#NULL!	#NULL!		1	3	3	35	0	1	0	0	30.8333	30	22	0	3221009	19	#NULL!	1	#NULL!
3	3321073	2	53	1	0	1	3500	4	1	1	0	0	#NULL!	#NULL!	#NULL!	#NULL!		1	3	1	35	1	1	0	0	24.1667	40	30	0	3321073	21	#NULL!	1	#NULL!
3	3321082	2	21	0	7	1	1200	1	1	1	0	1	#NULL!	#NULL!	#NULL!	#NULL!		1	3	3	35	1	1	0	0	37.5	50	27	0	3321082	21	#NULL!	2	#NULL!
1	3121045	2	74	1	6	1	1000	2	1	1	0	1	#NULL!	#NULL!	#NULL!	#NULL!		1	1	1	36	1	1	0	0	31.6667	40	34	0	3121045	17	#NULL!	2	#NULL!
3	3321014	2	82	0	0	1	300	3	1	0	0	0	#NULL!	#NULL!	#NULL!	#NULL!		1	1	1	36	1	1	0	0	55.8333	28	35	0	3321014	20	#NULL!	2	#NULL!
1	3121084	2	27	0	8	4	10000	3	1	1	0	0	#NULL!	#NULL!	#NULL!	#NULL!		1	1	1	36	1	1	0	0	47.5	50	49	0	3121084	22	#NULL!	1	#NULL!
3	3321011	2	54	1	5	1	8500	3	1	1	0	1	#NULL!	#NULL!	#NULL!	#NULL!		1	2	2	36	1	1	0	0	42.5	43	36	0	3321011	23	#NULL!	1	#NULL!
3	3321066	2	67	1	0	1	1500	4	1	0	0	1	#NULL!	#NULL!	#NULL!	#NULL!		2	1	1	36	1	1	0	0	45.8333	59	59	0	3321066	29	#NULL!	2	#NULL!
2	3221032	2	76	0	12	1	0	4	4	1	0	1	#NULL!	#NULL!	#NULL!	#NULL!		1	1	1	36	0	2	0	0	46.6667	24	35	0	3221032	16	#NULL!	2	#NULL!
3	3321046	2	72	1	0	1	2000	3	1	1	0	1	#NULL!	#NULL!	#NULL!	#NULL!		1	1	1	37	1	1	0	0	21.6667	20	33	0	3321046	13	#NULL!	2	#NULL!
3	3321036	2	80	1	0	1	400	3	1	1	0	0	#NULL!	#NULL!	#NULL!	#NULL!		1	1	1	37	1	1	0	0	35.8333	33	31	0	3321036	15	#NULL!	1	#NULL!
1	3121041	2	33	0	20	7	4531.2	3	1	1	0	0	#NULL!	#NULL!	#NULL!	#NULL!		1	1	1	37	1	1	0	0	25.8333	37	36	0	3121041	16	#NULL!	2	#NULL!
2	3221036	2	64	0	5	8	0	3	1	1	0	0	#NULL!	#NULL!	#NULL!	#NULL!		1	2	1	37	1	1	0	0	31.6667	34	27	0	3221036	16	#NULL!	2	#NULL!
3	3321006	2	60	1	0	1	800	3	1	1	0	0	#NULL!	#NULL!	#NULL!	#NULL!		1	2	2	37	1	1	0	0	67.5	42	25	0	3321006	19	#NULL!	2	#NULL!
3	3321081	2	44	0	5	1	5000	3	1	1	0	0	#NULL!	#NULL!	#NULL!	#NULL!		1	2	1	37	1	1	0	0	17.5	31	29	0	3321081	20	#NULL!	2	#NULL!
3	3321042	2	78	1	0	8	0	3	1	1	0	0	#NULL!	#NULL!	#NULL!	#NULL!		1	2	1	37	1	1	0	0	39.1667	30	28	0	3321042	20	#NULL!	2	#NULL!
3	3321031	2	86	1	0	1	1500	3	1	0	0	0	#NULL!	#NULL!	#NULL!	#NULL!		1	2	2	37	1	1	0	0	44.1667	43	44	0	3321031	22	#NULL!	1	#NULL!
3	3321030	2	22	1	11	7	6000	3	1	1	0	1	#NULL!	#NULL!	#NULL!	#NULL!		1	1	1	37	0	1	0	0	29.1667	45	32	0	3321030	23	#NULL!	2	#NULL!
3	3321041	2	78	0	0	8	0	3	1	0	0	1	#NULL!	#NULL!	#NULL!	#NULL!		1	3	3	37	1	1	0	0	53.3333	37	40	0	3321041	24	#NULL!	2	#NULL!
3	3321010	2	77	0	0	8	0	3	1	0	0	0	#NULL!	#NULL!	#NULL!	#NULL!		1	2	1	37	1	1	0	0	41.6667	41	39	0	3321010	29	#NULL!	2	#NULL!
1	3121078	2	59	1	12	7	4531.2	2	1	0	0	1	#NULL!	#NULL!	#NULL!	#NULL!		1	1	1	38	1	1	0	0	22.5	35	32	0	3121078	14	#NULL!	1	#NULL!
3	3321067	2	64	1	6	1	3500	3	1	0	0	1	#NULL!	#NULL!	#NULL!	#NULL!		1	1	1	38	1	1	0	0	25.8333	23	25	0	3321067	14	#NULL!	2	#NULL!
3	3321009	2	74	1	5	1	9000	2	1	1	0	1	#NULL!	#NULL!	#NULL!	#NULL!		1	2	1	38	1	1	0	0	13.3333	28	22	0	3321009	15	#NULL!	2	#NULL!
3	3321027	2	22	0	6	1	4531.2	2	1	1	0	1	#NULL!	#NULL!	#NULL!	#NULL!		1	1	1	38	1	1	0	0	20	32	38	0	3321027	17	#NULL!	2	#NULL!
3	3321028	2	53	0	0	1	0	3	1	0	0	1	#NULL!	#NULL!	#NULL!	#NULL!		1	1	1	38	1	1	0	0	50	33	22	0	3321028	19	#NULL!	2	#NULL!
3	3321038	2	29	0	3.5	1	5500	3	1	0	0	0	#NULL!	#NULL!	#NULL!	#NULL!		1	1	1	38	1	1	0	0	26.6667	40	36	0	3321038	20	#NULL!	1	#NULL!
3	3321007	2	62	1	8	1	1000	3	1	0	0	0	#NULL!	#NULL!	#NULL!	#NULL!		1	1	1	38	1	1	0	0	32.5	24	20	0	3321007	22	#NULL!	1	#NULL!
1	3121062	2	11	1	5	5	0	4	1	1	0	1	#NULL!	#NULL!	#NULL!	#NULL!		1	2	1	38	0	1	0	0	56.6667	37	38	0	3121062	27	#NULL!	1	#NULL!
1	3121004	2	68	0	0	1	0	3	1	0	0	1	#NULL!	#NULL!	#NULL!	#NULL!		1	2	2	38	1	1	1	0	44.1667	52	41	0	3121004	22	#NULL!	2	#NULL!
3	3321022	2	20	0	9	1	2000	3	1	1	0	0	#NULL!	#NULL!	#NULL!	#NULL!		1	1	1	39	1	1	0	0	30	24	32	0	3321022	13	#NULL!	2	#NULL!
3	3321045	2	92	1	0	1	150	3	1	1	0	0	#NULL!	#NULL!	#NULL!	#NULL!		1	1	1	39	0	1	0	0	31.6667	20	27	0	3321045	13	#NULL!	1	#NULL!
1	3121059	2	72	0	5	8	1320	4	1	0	0	1	#NULL!	#NULL!	#NULL!	#NULL!		1	1	1	39	0	1	0	0	21.6667	35	28	0	3121059	14	#NULL!	2	#NULL!
1	3121042	2	49	0	4	1	4531.2	3	1	1	0	0	#NULL!	#NULL!	#NULL!	#NULL!		1	2	2	39	0	1	0	0	31.6667	35	26	0	3121042	14	#NULL!	2	#NULL!
3	3321043	2	68	0	0	1	1000	3	1	0	0	1	#NULL!	#NULL!	#NULL!	#NULL!		1	1	1	39	1	1	0	0	13.3333	25	32	0	3321043	16	#NULL!	1	#NULL!
3	3321070	2	56	0	0	1	2000	3	1	1	0	1	#NULL!	#NULL!	#NULL!	#NULL!		1	3	1	39	1	1	0	0	29.1667	21	32	0	3321070	17	#NULL!	1	#NULL!
1	3121005	2	63	0	0	1	0	3	1	0	0	0	#NULL!	#NULL!	#NULL!	#NULL!		1	#NULL!	#NULL!	39	1	1	0	0	27.5	45	33	0	3121005	18	#NULL!	2	#NULL!
3	3321078	2	78	1	2	1	200	4	1	1	0	0	#NULL!	#NULL!	#NULL!	#NULL!		1	2	1	39	1	1	0	0	15	40	26	0	3321078	19	#NULL!	1	#NULL!
1	3121028	2	59	1	9	7	10000	3	1	1	0	0	#NULL!	#NULL!	#NULL!	#NULL!		1	#NULL!	#NULL!	39	1	1	0	0	23.3333	44	31	0	3121028	19	#NULL!	2	#NULL!
1	3121003	2	56	0	0	1	0	3	1	1	0	1	#NULL!	#NULL!	#NULL!	#NULL!		1	2	2	39	1	1	0	0	36.6667	34	31	0	3121003	19	#NULL!	2	#NULL!
1	3121082	2	82	0	0	1	0	4	1	0	0	0	#NULL!	#NULL!	#NULL!	#NULL!		1	3	1	39	0	1	0	0	54.1667	29	27	0	3121082	20	#NULL!	1	#NULL!
3	3321065	2	24	1	11	8	24000	3	1	1	0	0	#NULL!	#NULL!	#NULL!	#NULL!		1	2	1	39	1	1	0	0	13.3333	31	27	0	3321065	21	#NULL!	2	#NULL!
1	3121029	2	76	1	9	1	1000	3	1	1	0	1	#NULL!	#NULL!	#NULL!	#NULL!		1	1	1	39	1	1	0	0	24.1667	49	26	0	3121029	23	#NULL!	2	#NULL!
3	3321054	2	80	1	6	1	1000	3	1	0	0	0	#NULL!	#NULL!	#NULL!	#NULL!		1	1	1	40	1	1	0	0	10.8333	29	21	0	3321054	13	#NULL!	2	#NULL!
1	3121073	2	40	1	11	7	20000	1	1	1	0	0	#NULL!	#NULL!	#NULL!	#NULL!		1	1	1	40	1	1	0	0	39.1667	28	24	0	3121073	14	#NULL!	2	#NULL!
2	3221014	2	79	1	0	1	0	2	1	0	0	1	#NULL!	#NULL!	#NULL!	#NULL!		1	2	2	40	0	1	0	0	26.6667	39	27	0	3221014	15	#NULL!	1	#NULL!
1	3121083	2	63	1	5	1	0	3	1	0	0	1	#NULL!	#NULL!	#NULL!	#NULL!		1	1	1	40	1	1	0	0	3.33333	25	21	0	3121083	16	#NULL!	1	#NULL!
1	3121014	2	58	1	3.5	1	5000	3	1	0	0	0	#NULL!	#NULL!	#NULL!	#NULL!		1	#NULL!	#NULL!	40	1	1	0	0	25	40	34	0	3121014	16	#NULL!	1	#NULL!
1	3121058	2	55	1	7.5	1	4531.2	3	1	0	0	0	#NULL!	#NULL!	#NULL!	#NULL!		1	3	1	40	1	1	0	0	40.8333	24	30	0	3121058	16	#NULL!	2	#NULL!
1	3121050	2	80	1	0	1	2500	2	1	0	0	1	#NULL!	#NULL!	#NULL!	#NULL!		1	#NULL!	#NULL!	40	1	1	0	0	25.8333	24	40	0	3121050	17	#NULL!	1	#NULL!
1	3121027	2	72	0	1.5	1	0	3	1	1	0	0	#NULL!	#NULL!	#NULL!	#NULL!		1	#NULL!	#NULL!	40	0	1	0	0	50	46	38	0	3121027	18	#NULL!	2	#NULL!
3	3321032	2	21	0	5	4	10000	3	1	1	0	1	#NULL!	#NULL!	#NULL!	#NULL!		1	3	3	40	0	1	0	0	56.6667	20	39	0	3321032	18	#NULL!	1	#NULL!
1	3121068	2	59	1	6	1	5500	3	1	1	0	0	#NULL!	#NULL!	#NULL!	#NULL!		1	1	1	40	1	1	0	0	28.3333	44	31	0	3121068	19	#NULL!	1	#NULL!
1	3121061	2	48	1	12	8	20000	3	1	0	0	0	#NULL!	#NULL!	#NULL!	#NULL!		1	1	1	40	1	1	0	0	27.5	36	24	0	3121061	20	#NULL!	1	#NULL!
3	3321034	2	72	1	0	1	2500	4	1	0	0	0	#NULL!	#NULL!	#NULL!	#NULL!		1	1	1	40	1	1	0	0	32.5	40	29	0	3321034	20	#NULL!	1	#NULL!
3	3321051	2	56	0	0	1	750	3	1	0	0	0	#NULL!	#NULL!	#NULL!	#NULL!		1	2	2	40	1	1	0	0	48.3333	44	35	0	3321051	24	#NULL!	1	#NULL!
3	3321048	2	79	1	0	1	4531.2	3	1	0	0	0	#NULL!	#NULL!	#NULL!	#NULL!		1	1	1	40	0	1	0	0	41.6667	52	45	0	3321048	29	#NULL!	2	#NULL!
3	3321052	2	76	1	0	1	4531.2	5	1	0	0	0	#NULL!	#NULL!	#NULL!	#NULL!		1	2	2	40	0	1	0	0	14.1667	45	33	0	3321052	33	#NULL!	1	#NULL!
2	3221002	2	39	1	6	4	7500	3	1	1	0	0	#NULL!	#NULL!	#NULL!	#NULL!		1	2	1	41	1	1	0	0	10	36	26	0	3221002	13	#NULL!	2	#NULL!
3	3321037	2	69	0	0	1	500	3	1	0	0	1	#NULL!	#NULL!	#NULL!	#NULL!		1	1	1	41	1	1	0	0	21.6667	28	38	0	3321037	13	#NULL!	2	#NULL!
3	3321077	2	82	0	0	1	0	3	1	0	0	0	#NULL!	#NULL!	#NULL!	#NULL!		1	1	1	41	1	1	0	0	30.8333	24	24	0	3321077	16	#NULL!	2	#NULL!
2	3221010	2	79	1	5	1	0	3	1	0	0	0	#NULL!	#NULL!	#NULL!	#NULL!		1	3	2	41	1	1	0	0	48.3333	44	26	0	3221010	18	#NULL!	2	#NULL!
2	3221006	2	80	1	0	1	0	3	1	0	0	0	#NULL!	#NULL!	#NULL!	#NULL!		1	3	1	41	1	1	0	0	40	63	48	0	3221006	22	#NULL!	2	#NULL!
1	3121052	2	62	1	7	8	2000	3	1	1	0	1	#NULL!	#NULL!	#NULL!	#NULL!		1	2	1	42	1	1	0	0	13.3333	24	20	0	3121052	13	#NULL!	1	#NULL!
1	3121037	2	46	0	0	1	8000	3	1	1	0	1	#NULL!	#NULL!	#NULL!	#NULL!		1	#NULL!	#NULL!	42	1	1	0	0	18.3333	30	28	0	3121037	14	#NULL!	1	#NULL!
3	3321023	2	57	1	0	1	6000	4	1	0	0	0	#NULL!	#NULL!	#NULL!	#NULL!		1	2	1	42	1	1	0	0	19.1667	30	30	0	3321023	16	#NULL!	1	#NULL!
2	3221023	2	38	1	0	1	4000	3	1	1	0	1	#NULL!	#NULL!	#NULL!	#NULL!		1	1	1	42	1	1	0	0	40	40	29	0	3221023	16	#NULL!	1	#NULL!
3	3321049	2	57	1	9	1	6000	4	1	1	0	0	#NULL!	#NULL!	#NULL!	#NULL!		1	1	1	42	0	1	0	0	31.6667	24	32	0	3321049	17	#NULL!	1	#NULL!
1	3121060	2	58	0	0	1	0	2	1	0	0	1	#NULL!	#NULL!	#NULL!	#NULL!		1	2	2	42	1	1	0	0	25	34	38	0	3121060	19	#NULL!	1	#NULL!
2	3221003	2	53	1	0	1	9000	3	1	1	0	1	#NULL!	#NULL!	#NULL!	#NULL!		1	1	1	42	1	1	0	0	31.6667	37	34	0	3221003	19	#NULL!	2	#NULL!
1	3121001	2	70	0	9	1	0	2	1	1	0	0	#NULL!	#NULL!	#NULL!	#NULL!		1	1	1	42	1	1	0	0	22.5	26	33	0	3121001	20	#NULL!	2	#NULL!
2	3221013	2	59	0	0	1	0	3	1	0	0	1	#NULL!	#NULL!	#NULL!	#NULL!		1	3	1	42	1	1	0	0	32.5	32	25	0	3221013	21	#NULL!	1	#NULL!
2	3221026	2	54	1	10	1	10000	3	1	0	0	1	#NULL!	#NULL!	#NULL!	#NULL!		1	2	2	42	1	1	0	0	25	42	35	0	3221026	22	#NULL!	2	#NULL!
1	3121040	2	60	1	8	1	3000	3	1	0	0	1	#NULL!	#NULL!	#NULL!	#NULL!		1	2	2	42	1	1	0	0	48.3333	58	33	0	3121040	22	#NULL!	2	#NULL!
1	3121081	2	50	0	10	1	4531.2	2	1	1	1	1	#NULL!	#NULL!	#NULL!	#NULL!		1	1	1	43	1	1	0	0	6.66667	24	24	0	3121081	10	#NULL!	2	#NULL!
1	3121065	2	82	1	2	1	0	2	1	0	0	1	#NULL!	#NULL!	#NULL!	#NULL!		1	1	1	43	1	1	0	0	25.8333	20	30	0	3121065	13	#NULL!	1	#NULL!
3	3321083	2	74	1	0	2	2000	3	1	1	0	0	#NULL!	#NULL!	#NULL!	#NULL!		1	1	1	43	1	1	0	0	23.3333	25	31	0	3321083	14	#NULL!	1	#NULL!
1	3121031	2	61	0	0	1	3000	3	1	1	0	1	#NULL!	#NULL!	#NULL!	#NULL!		1	3	3	43	1	1	0	0	27.5	34	27	0	3121031	14	#NULL!	1	#NULL!
3	3321060	2	74	1	0	1	0	3	1	1	0	0	#NULL!	#NULL!	#NULL!	#NULL!		1	2	1	43	1	1	0	0	20.8333	23	23	0	3321060	16	#NULL!	1	#NULL!
3	3321001	2	62	1	1.5	7	2500	3	1	0	0	0	#NULL!	#NULL!	#NULL!	#NULL!		1	2	1	43	1	1	0	0	13.3333	38	25	0	3321001	17	#NULL!	1	#NULL!
3	3321003	2	75	0	0	1	4531.2	3	1	1	0	0	#NULL!	#NULL!	#NULL!	#NULL!		1	1	1	43	1	1	0	0	34.1667	36	29	0	3321003	17	#NULL!	1	#NULL!
3	3321005	2	48	1	11	1	5000	3	1	0	0	1	#NULL!	#NULL!	#NULL!	#NULL!		1	1	1	43	1	1	0	0	33.3333	32	34	0	3321005	18	#NULL!	1	#NULL!
3	3321019	2	62	0	2	1	0	3	1	1	0	1	#NULL!	#NULL!	#NULL!	#NULL!		1	2	2	43	1	1	0	0	28.3333	31	29	0	3321019	19	#NULL!	1	#NULL!
2	3221016	2	58	0	0	1	2000	3	1	1	0	0	#NULL!	#NULL!	#NULL!	#NULL!		1	2	3	43	1	1	0	0	35.8333	40	40	0	3221016	20	#NULL!	1	#NULL!
2	3221028	2	60	0	0	1	0	3	1	0	0	1	#NULL!	#NULL!	#NULL!	#NULL!		1	3	3	43	1	1	0	0	28.3333	54	50	0	3221028	22	#NULL!	2	#NULL!
1	3121048	2	75	1	0	1	3000	3	1	0	0	1	#NULL!	#NULL!	#NULL!	#NULL!		1	2	2	43	1	1	0	0	28.3333	38	27	0	3121048	25	#NULL!	1	#NULL!
3	3321057	2	47	1	8	1	4531.2	5	1	0	0	0	#NULL!	#NULL!	#NULL!	#NULL!		1	2	2	43	1	1	0	0	35.8333	60	50	0	3321057	28	#NULL!	1	#NULL!
2	3221034	2	30	0	10	7	10000	3	1	1	0	0	#NULL!	#NULL!	#NULL!	#NULL!		1	2	2	44	1	1	0	0	8.33333	28	26	0	3221034	14	#NULL!	1	#NULL!
3	3321062	2	74	1	0	1	0	3	1	1	0	0	#NULL!	#NULL!	#NULL!	#NULL!		1	1	1	44	1	1	0	1	12.5	27	20	0	3321062	14	#NULL!	2	#NULL!
1	3121079	2	40	0	5	1	20000	3	1	1	0	1	#NULL!	#NULL!	#NULL!	#NULL!		#NULL!	2	1	44	1	1	0	0	27.5	28	20	0	3121079	15	#NULL!	1	#NULL!
2	3221004	2	83	0	0	1	0	4	1	0	0	0	#NULL!	#NULL!	#NULL!	#NULL!		1	1	1	44	1	1	0	0	30	46	31	0	3221004	16	#NULL!	2	#NULL!
1	3121020	2	44	1	2	1	8000	4	1	1	0	1	#NULL!	#NULL!	#NULL!	#NULL!		1	#NULL!	#NULL!	44	1	1	0	0	20.8333	42	38	0	3121020	17	#NULL!	1	#NULL!
3	3321069	2	78	1	0	1	6000	2	1	1	0	1	#NULL!	#NULL!	#NULL!	#NULL!		1	1	1	44	1	1	0	0	36.6667	24	34	0	3321069	17	#NULL!	1	#NULL!
1	3121051	2	74	1	3	1	700	3	1	0	0	0	#NULL!	#NULL!	#NULL!	#NULL!		1	1	1	44	1	1	0	0	16.6667	43	38	0	3121051	18	#NULL!	2	#NULL!
3	3321055	2	70	0	2	1	1500	3	1	1	0	1	#NULL!	#NULL!	#NULL!	#NULL!		1	1	1	44	1	1	0	0	20	26	24	0	3321055	18	#NULL!	1	#NULL!
3	3321044	2	72	1	0	1	4531.2	3	1	0	0	0	#NULL!	#NULL!	#NULL!	#NULL!		2	1	1	44	1	1	0	0	27.5	27	32	0	3321044	18	#NULL!	1	#NULL!
1	3121016	2	59	0	0	1	0	3	1	1	0	1	#NULL!	#NULL!	#NULL!	#NULL!		1	#NULL!	#NULL!	44	1	1	0	0	21.6667	40	28	0	3121016	19	#NULL!	1	#NULL!
1	3121032	2	42	1	11	2	3000	2	1	1	0	0	#NULL!	#NULL!	#NULL!	#NULL!		1	1	1	44	1	1	0	0	45	77	51	0	3121032	19	#NULL!	1	#NULL!
1	3121013	2	56	1	8	1	4500	3	1	1	0	0	#NULL!	#NULL!	#NULL!	#NULL!		1	3	3	44	1	1	0	0	44.1667	41	28	0	3121013	22	#NULL!	1	#NULL!
1	3121017	2	54	0	5	1	2000	2	1	0	1	1	#NULL!	#NULL!	#NULL!	#NULL!		1	2	2	44	1	1	0	1	49.1667	30	37	0	3121017	24	#NULL!	1	#NULL!
3	3321058	2	73	1	0	1	4531.2	4	1	1	0	0	#NULL!	#NULL!	#NULL!	#NULL!		1	3	3	44	1	1	0	0	33.3333	47	46	0	3321058	27	#NULL!	1	#NULL!
2	3221033	2	57	0	0	1	2000	3	1	0	0	1	#NULL!	#NULL!	#NULL!	#NULL!		1	1	1	45	1	1	0	0	8.33333	28	23	0	3221033	13	#NULL!	1	#NULL!
3	3321013	2	54	1	5	1	4000	3	1	1	0	1	#NULL!	#NULL!	#NULL!	#NULL!		1	1	1	45	1	1	0	0	8.33333	29	27	0	3321013	13	#NULL!	2	#NULL!
1	3121044	2	47	1	12	7	10000	3	1	1	0	0	#NULL!	#NULL!	#NULL!	#NULL!		1	21	99	45	1	1	0	0	31.6667	26	29	0	3121044	13	#NULL!	2	#NULL!
1	3121057	2	66	1	0	1	500	4	1	0	0	1	#NULL!	#NULL!	#NULL!	#NULL!		1	1	1	45	1	1	0	0	34.1667	40	29	0	3121057	15	#NULL!	1	#NULL!
3	3321053	2	78	0	0	1	1000	3	1	1	0	0	#NULL!	#NULL!	#NULL!	#NULL!		1	1	1	45	1	1	0	0	12.5	24	30	0	3321053	16	#NULL!	1	#NULL!
3	3321004	2	77	0	0	1	0	3	1	0	0	0	#NULL!	#NULL!	#NULL!	#NULL!		1	1	1	45	1	1	0	0	30	24	36	0	3321004	16	#NULL!	2	#NULL!
3	3321012	2	53	0	5	1	12000	2	1	1	0	1	#NULL!	#NULL!	#NULL!	#NULL!		1	1	1	45	1	1	0	0	31.6667	24	33	0	3321012	16	#NULL!	1	#NULL!
2	3221027	2	59	1	5	1	10000	3	1	0	0	1	#NULL!	#NULL!	#NULL!	#NULL!		1	1	1	45	1	1	0	0	44.1667	33	35	0	3221027	16	#NULL!	2	#NULL!
3	3321050	2	35	1	8	1	2500	3	1	1	0	0	#NULL!	#NULL!	#NULL!	#NULL!		1	1	1	45	1	1	0	0	32.5	37	30	0	3321050	17	#NULL!	1	#NULL!
2	3221031	2	65	1	3.5	1	4000	3	1	1	0	0	#NULL!	#NULL!	#NULL!	#NULL!		1	3	3	45	1	1	0	0	8.33333	30	21	0	3221031	18	#NULL!	1	#NULL!
1	3121035	2	41	0	5	1	0	3	1	1	0	1	#NULL!	#NULL!	#NULL!	#NULL!		1	3	4	45	1	1	0	0	25.8333	41	39	0	3121035	18	#NULL!	1	#NULL!
1	3121069	2	51	0	5	1	3000	4	1	1	0	0	#NULL!	#NULL!	#NULL!	#NULL!		1	3	2	45	1	1	0	0	26.6667	41	37	0	3121069	19	#NULL!	1	#NULL!
2	3221020	2	62	0	0	1	10000	2	1	1	0	0	#NULL!	#NULL!	#NULL!	#NULL!		1	1	1	45	1	1	0	0	30.8333	36	31	0	3221020	19	#NULL!	2	#NULL!
3	3321029	2	36	0	8	1	6500	3	1	1	0	1	#NULL!	#NULL!	#NULL!	#NULL!		1	2	2	45	1	1	0	0	28.3333	34	39	0	3321029	23	#NULL!	1	#NULL!
1	3121007	2	60	1	0	1	5000	5	1	1	0	0	#NULL!	#NULL!	#NULL!	#NULL!		1	#NULL!	#NULL!	45	1	1	0	0	20.8333	50	47	0	3121007	26	#NULL!	1	#NULL!
1	3121071	2	72	1	0	8	1120	3	1	0	0	0	#NULL!	#NULL!	#NULL!	#NULL!		1	1	1	46	1	1	0	0	27.5	29	29	0	3121071	13	#NULL!	2	#NULL!
3	3321056	2	56	0	7	1	5000	3	1	1	0	0	#NULL!	#NULL!	#NULL!	#NULL!		1	1	1	46	1	1	0	0	13.3333	25	20	0	3321056	15	#NULL!	1	#NULL!
1	3121030	2	58	0	0	1	10200	3	1	1	0	0	#NULL!	#NULL!	#NULL!	#NULL!		1	2	2	46	1	1	0	0	27.5	37	30	0	3121030	20	#NULL!	1	#NULL!
2	3221019	2	62	1	11	8	0	3	1	1	0	0	#NULL!	#NULL!	#NULL!	#NULL!		1	2	2	46	1	1	0	0	24.1667	45	33	0	3221019	21	#NULL!	1	#NULL!
3	3321021	2	29	1	9	4	20000	3	1	1	0	1	#NULL!	#NULL!	#NULL!	#NULL!		2	1	1	47	1	1	0	0	21.6667	28	31	0	3321021	16	#NULL!	2	#NULL!
3	3321039	2	31	1	8	2	20000	3	1	1	0	0	#NULL!	#NULL!	#NULL!	#NULL!		1	2	2	47	1	1	0	0	21.6667	29	30	0	3321039	17	#NULL!	1	#NULL!
2	3221021	2	40	1	8	1	10000	1	1	1	0	0	#NULL!	#NULL!	#NULL!	#NULL!		1	2	2	47	1	1	0	0	8.33333	31	35	0	3221021	19	#NULL!	1	#NULL!
1	3121043	2	77	0	0	1	1500	3	1	0	0	0	#NULL!	#NULL!	#NULL!	#NULL!		1	3	2	47	1	1	0	0	5.83333	48	38	0	3121043	20	#NULL!	2	#NULL!
3	3321033	2	40	1	8	1	10000	3	1	1	0	1	#NULL!	#NULL!	#NULL!	#NULL!		1	1	1	47	1	1	0	0	30	39	36	0	3321033	20	#NULL!	2	#NULL!
1	3121024	2	72	0	0	1	2000	2	1	1	0	1	#NULL!	#NULL!	#NULL!	#NULL!		1	1	1	47	1	1	0	0	35.8333	28	26	0	3121024	21	#NULL!	1	#NULL!
1	3121012	2	67	1	3	1	3000	3	1	1	0	1	#NULL!	#NULL!	#NULL!	#NULL!		1	3	3	47	1	1	0	0	4.16667	47	30	0	3121012	24	#NULL!	1	#NULL!
1	3121080	2	72	0	2	1	1200	1	4	0	0	0	#NULL!	#NULL!	#NULL!	#NULL!		1	1	1	47	1	2	1	0	30	35	32	0	3121080	16	#NULL!	2	#NULL!
1	3121046	2	47	1	12	4	10000	2	1	1	0	0	#NULL!	#NULL!	#NULL!	#NULL!		1	3	2	48	1	1	0	0	24.1667	30	30	0	3121046	13	#NULL!	1	#NULL!
2	3221011	2	39	0	6	2	45000	2	1	1	0	1	#NULL!	#NULL!	#NULL!	#NULL!		1	1	1	48	1	1	0	0	40	44	44	0	3221011	16	#NULL!	2	#NULL!
1	3121067	2	59	0	2	1	0	3	1	0	0	1	#NULL!	#NULL!	#NULL!	#NULL!		1	2	3	48	1	1	0	0	25.8333	38	37	0	3121067	22	#NULL!	2	#NULL!
3	3321059	2	75	1	1.5	1	700	3	1	0	0	0	#NULL!	#NULL!	#NULL!	#NULL!		1	2	1	49	1	1	0	0	5	30	26	0	3321059	13	#NULL!	2	#NULL!
1	3121047	2	61	0	0	1	1250	3	1	1	0	0	#NULL!	#NULL!	#NULL!	#NULL!		1	2	2	49	1	1	0	0	47.5	29	23	0	3121047	14	#NULL!	1	#NULL!
3	3321076	2	45	1	9	1	9000	3	1	1	0	0	#NULL!	#NULL!	#NULL!	#NULL!		1	2	1	49	1	1	0	0	19.1667	28	27	0	3321076	20	#NULL!	1	#NULL!
1	3121070	2	72	1	0	3	4000	2	1	0	0	1	#NULL!	#NULL!	#NULL!	#NULL!		1	1	1	49	1	1	0	0	30	33	36	0	3121070	20	#NULL!	2	#NULL!
1	3121008	2	24	1	9	4	25000	3	1	1	0	1	#NULL!	#NULL!	#NULL!	#NULL!		1	1	1	49	1	1	0	0	34.1667	39	34	0	3121008	21	#NULL!	2	#NULL!
1	3121021	2	57	0	0	1	10000	3	1	1	0	0	#NULL!	#NULL!	#NULL!	#NULL!		1	2	2	49	1	1	0	0	30	32	32	0	3121021	22	#NULL!	1	#NULL!
2	3221024	2	70	0	0	1	0	2	4	1	0	0	#NULL!	#NULL!	#NULL!	#NULL!		1	1	1	49	1	2	0	0	28.3333	35	37	0	3221024	15	#NULL!	2	#NULL!
2	3221001	2	58	1	0	1	5000	3	4	1	0	1	#NULL!	#NULL!	#NULL!	#NULL!		1	2	2	49	1	2	1	0	2.5	30	39	0	3221001	22	#NULL!	1	#NULL!
1	3121034	2	47	0	0	1	0	3	1	1	0	0	#NULL!	#NULL!	#NULL!	#NULL!		1	#NULL!	#NULL!	50	1	1	0	0	26.6667	34	34	0	3121034	12	#NULL!	1	#NULL!
2	3221025	2	74	1	0	1	0	3	1	0	0	0	#NULL!	#NULL!	#NULL!	#NULL!		1	1	1	50	1	1	0	0	44.1667	36	30	0	3221025	14	#NULL!	1	#NULL!
2	3221015	2	48	0	9	1	4531.2	2	1	1	0	1	#NULL!	#NULL!	#NULL!	#NULL!		1	1	1	50	1	1	0	0	12.5	37	35	0	3221015	19	#NULL!	1	#NULL!
2	3221029	2	38	1	8	1	15000	2	1	1	0	1	#NULL!	#NULL!	#NULL!	#NULL!		1	1	1	50	1	1	0	0	17.5	35	32	0	3221029	19	#NULL!	1	#NULL!
1	3121026	2	51	0	0	1	2500	3	1	1	0	0	#NULL!	#NULL!	#NULL!	#NULL!		1	1	1	50	1	1	0	0	25.8333	31	25	0	3121026	19	#NULL!	1	#NULL!
3	3321008	2	42	1	7	1	5000	4	1	0	0	1	#NULL!	#NULL!	#NULL!	#NULL!		1	1	1	50	1	1	0	0	55.8333	72	65	0	3321008	26	#NULL!	1	#NULL!
2	3221007	2	68	1	9	1	40000	3	1	0	0	0	#NULL!	#NULL!	#NULL!	#NULL!		1	2	2	51	1	1	0	0	8.33333	29	31	0	3221007	14	#NULL!	1	#NULL!
3	3321018	2	55	0	0	1	10000	2	1	1	0	1	#NULL!	#NULL!	#NULL!	#NULL!		1	1	1	51	1	1	0	0	21.6667	27	29	0	3321018	16	#NULL!	2	#NULL!
3	3321068	2	42	0	3	1	5000	3	1	1	0	1	#NULL!	#NULL!	#NULL!	#NULL!		1	2	1	51	1	1	0	0	15	33	21	0	3321068	17	#NULL!	1	#NULL!
1	3121038	2	33	1	6	2	4531.2	3	1	1	0	0	#NULL!	#NULL!	#NULL!	#NULL!		1	3	3	51	1	1	0	0	35	38	35	0	3121038	18	#NULL!	1	#NULL!
1	3121033	2	41	1	8	1	15000	3	1	1	0	1	#NULL!	#NULL!	#NULL!	#NULL!		1	2	2	51	1	1	0	0	27.5	46	38	0	3121033	20	#NULL!	1	#NULL!
1	3121022	2	53	1	9	4	15000	1	1	1	0	0	#NULL!	#NULL!	#NULL!	#NULL!		1	1	1	52	1	1	0	0	21.6667	37	30	0	3121022	17	#NULL!	1	#NULL!
1	3121054	2	39	0	8	1	15000	2	1	1	0	0	#NULL!	#NULL!	#NULL!	#NULL!		1	1	1	52	1	1	0	0	4.16667	23	25	0	3121054	19	#NULL!	1	#NULL!
3	3321074	2	60	1	5	1	2500	3	1	0	0	0	#NULL!	#NULL!	#NULL!	#NULL!		1	3	3	52	1	1	0	0	23.3333	38	26	0	3321074	21	#NULL!	1	#NULL!
1	3121025	2	56	1	8	2	3500	3	1	1	0	0	#NULL!	#NULL!	#NULL!	#NULL!		1	3	3	53	1	1	0	0	29.1667	46	33	0	3121025	23	#NULL!	2	#NULL!
2	3221030	2	23	1	10	4	10000	3	1	1	0	0	#NULL!	#NULL!	#NULL!	#NULL!		1	2	1	54	1	1	0	0	12.5	29	30	0	3221030	17	#NULL!	2	#NULL!
2	3221012	2	54	1	8	1	20000	2	1	1	0	0	#NULL!	#NULL!	#NULL!	#NULL!		1	1	1	54	1	1	0	0	12.5	30	35	0	3221012	18	#NULL!	1	#NULL!
1	3121015	2	45	0	2	1	1500	2	1	0	0	1	#NULL!	#NULL!	#NULL!	#NULL!		1	1	1	54	1	1	0	0	50.8333	43	36	0	3121015	18	#NULL!	1	#NULL!
3	3321040	2	37	1	10	8	7000	3	1	1	0	0	#NULL!	#NULL!	#NULL!	#NULL!		1	4	3	55	1	1	0	0	20.8333	38	30	0	3321040	13	#NULL!	1	#NULL!
1	3121011	2	50	0	8	4	7500	3	1	1	0	0	#NULL!	#NULL!	#NULL!	#NULL!		1	2	2	57	1	1	0	0	53.3333	40	43	0	3121011	16	#NULL!	2	#NULL!
3	3321061	2	44	1	8	1	8000	3	1	1	0	0	#NULL!	#NULL!	#NULL!	#NULL!		1	1	1	58	1	1	0	0	45.8333	38	28	0	3321061	14	#NULL!	1	#NULL!
